# Supplementary material for: Assessing chronic stress in wild mammals using claw-derived cortisol: a validation using European badgers (Meles meles)
Source: Conserv Physiol. 2023 May 10;11(1):coad024. doi: 10.1093/conphys/coad024 (PMC10171820; doi:10.1093/conphys/coad024)
Supplement: Web_Material_coad024 [file web_material_coad024.zip]

Archive with 1 entries (1 files):
- Fokidis. BadgerStudy R2 Supplementary Data.pdf
